# Supplementary material for: Multiparametric-MRI habitat radiomics analysis for discriminating pathological types of brain metastases
Source: Front Oncol. 2025 Dec 2;15:1714315. doi: 10.3389/fonc.2025.1714315 (PMC12705402; doi:10.3389/fonc.2025.1714315)
Supplement: Supplementary file 2 [file Table2.xlsx]

## Sheet: Sheet1
Table 2 A comparative analysis of the performance of various models.
Model		ACC	AUC	95% CI	Sensitivity	Specificity	PPV	NPV	Precision	Recall	F1	Threshold	Cohort
Clinical	Micro-AUC	0.730713	0.788152	0.755-0.821	0.49345	0.849345	0.620879	0.770297	0.620879	0.49345	0.549878	0.238452	Train
	GIC	0.681223	0.761183	0.682-0.840	0.75	0.670051	0.269663	0.942857	0.269663	0.75	0.396694	0.446643	Train
	BC	0.847162	0.939138	0.905-0.974	0.862069	0.845	0.446429	0.976879	0.446429	0.862069	0.588235	0.368818	Train
	LC	0.694323	0.760978	0.693-0.829	0.708333	0.655738	0.85	0.449438	0.85	0.708333	0.772727	0.358719	Train
	Micro-AUC	0.653199	0.715692	0.658-0.773	0.373737	0.792929	0.474359	0.716895	0.474359	0.373737	0.418079	0.313183	Test
	GIC	0.838384	0.773404	0.570-0.977	0.4	0.861702	0.133333	0.964286	0.133333	0.4	0.2	0.586571	Test
	BC	0.919192	0.946181	0.889-1.000	0.666666	0.927083	0.222222	0.988889	0.222222	0.666666	0.333333	0.515224	Test
	LC	0.444444	0.589286	0.420-0.758	0.406593	0.875	0.973684	0.114754	0.973684	0.406593	0.573643	0.419942	Test
Radiomics	Micro-AUC	0.866084	0.984287	0.977-0.991	0.611354	0.99345	0.979021	0.836397	0.979021	0.611354	0.752688	0.398472	Train
	GIC	0.938865	0.98382	0.971-0.997	0.9375	0.939086	0.714286	0.989305	0.714286	0.9375	0.810811	0.388645	Train
	BC	0.938865	0.990345	0.981-0.999	0.965517	0.935	0.682927	0.994681	0.682927	0.965517	0.8	0.283682	Train
	LC	0.930131	0.971799	0.952-0.992	0.934524	0.918033	0.969136	0.835821	0.969136	0.934524	0.951515	0.424878	Train
	Micro-AUC	0.754209	0.884451	0.844-0.925	0.313131	0.974747	0.861111	0.739464	0.861111	0.313131	0.459259	0.385299	Test
	GIC	0.909091	0.625532	0.279-0.972	0.2	0.946809	0.166667	0.956989	0.166667	0.2	0.181818	0.443527	Test
	BC	0.818182	0.440972	0.000-0.910	0	0.84375	0	0.964286	0	0	0	0.309978	Test
	LC	0.838384	0.517857	0.273-0.762	0.89011	0.25	0.931034	0.166667	0.931034	0.89011	0.910112	0.355633	Test
Habitat	Micro-AUC	0.876274	0.964608	0.953-0.976	0.951965	0.838428	0.746575	0.972152	0.746575	0.951965	0.836852	0.329281	Train
	GIC	0.855895	0.953204	0.922-0.984	0.9375	0.84264	0.491803	0.988095	0.491803	0.9375	0.645161	0.331018	Train
	BC	0.851528	0.962069	0.935-0.989	0.896552	0.845	0.45614	0.982558	0.45614	0.896552	0.604651	0.297699	Train
	LC	0.80786	0.910226	0.872-0.949	0.797619	0.836066	0.930556	0.6	0.930556	0.797619	0.858974	0.423582	Train
	Micro-AUC	0.835017	0.887614	0.849-0.927	0.727273	0.888889	0.765957	0.866995	0.765957	0.727273	0.746114	0.375495	Test
	GIC	0.919192	0.66383	0.374-0.953	0.2	0.957447	0.2	0.957447	0.2	0.2	0.2	0.397945	Test
	BC	0.373737	0.489583	0.336-0.643	0.666666	0.364583	0.031746	0.972222	0.031746	0.666666	0.0606061	0.230316	Test
	LC	0.535354	0.583791	0.418-0.749	0.516484	0.75	0.959184	0.12	0.959184	0.516484	0.671429	0.451243	Test
Combined	Micro-AUC	0.951965	0.991772	0.988-0.996	0.965065	0.945415	0.898374	0.981859	0.898374	0.965065	0.930526	0.414526	Train
	GIC	0.938865	0.986834	0.973-1.000	0.9375	0.939086	0.714286	0.989305	0.714286	0.9375	0.810811	0.414526	Train
	BC	0.973799	0.998448	0.996-1.000	0.965517	0.975	0.848485	0.994898	0.848485	0.965517	0.903226	0.420872	Train
	LC	0.938865	0.976288	0.958-0.994	0.952381	0.901639	0.963855	0.873016	0.963855	0.952381	0.958084	0.429205	Train
	Micro-AUC	0.845118	0.938935	0.914-0.964	0.909091	0.813131	0.708661	0.947059	0.708661	0.909091	0.79646	0.368427	Test
	GIC	0.676768	0.806383	0.645-0.968	0.8	0.670213	0.114286	0.984375	0.114286	0.8	0.2	0.319507	Test
	BC	0.919192	0.944444	0.896-0.993	0.666666	0.927083	0.222222	0.988889	0.222222	0.666666	0.333333	0.373489	Test
	LC	0.787879	0.697802	0.523-0.873	0.802198	0.625	0.960526	0.217391	0.960526	0.802198	0.874251	0.432867	Test
GIC, gastrointestinal cancer; BC, breast cancer; LC, lung cancer.
